# Supplementary material for: Potent Nrf2-Inducing C6-Isothiocyanate Glucose Derivatives with Dual Antioxidant and Antitumor Activity
Source: Antioxidants (Basel). 2026 Jan 18;15(1):123. doi: 10.3390/antiox15010123 (PMC12837300; doi:10.3390/antiox15010123)
Supplement: Supplementary file 1 [file antioxidants-15-00123-s001.zip]

Archive with 1 entries (1 files):
- antioxidants-4065744-supplementary.pdf
